# Supplementary material for: Altered Interoceptive Perception and the Effects of Interoceptive Analgesia in Musculoskeletal, Primary, and Neuropathic Chronic Pain Conditions
Source: J Pers Med. 2020 Oct 29;10(4):201. doi: 10.3390/jpm10040201 (PMC7712753; doi:10.3390/jpm10040201)
Supplement: Supplementary file 1 [file jpm-10-00201-s001.zip]

Archive with 2 entries (2 files):
- Supplementary figure s1.pdf
- Supplementary table s1.pdf
